# Supplementary material for: Investigation of the Relationship between Cardiovascular Biomarkers and Brachial–Ankle Pulse Wave Velocity in Hemodialysis Patients
Source: J Pers Med. 2022 Apr 15;12(4):636. doi: 10.3390/jpm12040636 (PMC9025475; doi:10.3390/jpm12040636)
Supplement: Supplementary file 1 [file jpm-12-00636-s001.zip]

Archive with 1 entries (1 files):
- jpm-1653953-supplementary.pdf
